# Supplementary material for: Impaired Global Precedence Effect in Severe Alcohol Use Disorder and Korsakoff’s Syndrome: A Pilot Exploration through a Global/Local Visual Paradigm
Source: J Clin Med. 2023 May 25;12(11):3655. doi: 10.3390/jcm12113655 (PMC10253928; doi:10.3390/jcm12113655)
Supplement: Supplementary file 1 [file jcm-12-03655-s001.zip]

Archive with 1 entries (1 files):
- jcm-2312796-supplementary.docx
